# Supplementary material for: A High-Quality Assembly and Comparative Analysis of the Mitogenome of Actinidia macrosperma
Source: Genes (Basel). 2024 Apr 19;15(4):514. doi: 10.3390/genes15040514 (PMC11049864; doi:10.3390/genes15040514)
Supplement: Supplementary file 1 [file genes-15-00514-s001.zip]

Archive with 1 entries (1 files):
- genes-2874271-supplementary.xlsx
