# Supplementary material for: A High-Quality Assembly and Comparative Analysis of the Mitogenome of Actinidia macrosperma
Source: Genes (Basel). 2024 Apr 19;15(4):514. doi: 10.3390/genes15040514 (PMC11049864; doi:10.3390/genes15040514)
Supplement: Supplementary file 1 [file genes-15-00514-s001.zip › genes-2874271-supplementary.xlsx]

## Sheet: S1
Table S1. Gene composition in the mitogenome of Actinidia macrosperma
Group of genes	Name of genes
Subunit of ATPase	atp1, atp4, atp6, atp8, atp9
Apocytochrome b	cob
Cytochrome c biogenesis	ccmB, ccmC, ccmFCI-1, ccmFN
Subunit of cytochrome c oxidase	cox1, cox2I-1, cox3
Maturase R	matR
Transport membrane protein	mttB
Subunit of NADH dehydrogenase	nad1I-4, nad2I-4, nad3, nad4I-2, nad4L, nad5I-4, nad6, nad7I-4, nad9
Large subunit of ribosome	rpl2I-1, rpl5,rpl10, rpl16
Small subunit of ribosome	rps1, rps2, rps3I-1, rps4, rps7, rps12, rps13, rps14, rps19
Subunit of succinate dehydrogenase	sdh3, sdh4
Ribosomal RNAs	rrn5,rrn18,rrn26
Transfer RNAs	trnA-UGCI-1,trnC-GCA,trnD-GUC,trnE-UUC,trnF-GAA,trnG-GCC,trnH-GUG,trnI-CAU,trnI-GAUI-1,trnK-UUU,trnL-UAA,trnM-CAUI-1,trnM-CAU_copy2,trnM-CAU_copy3,trnN-GUU,trnP-CGG,trnP-UGG,trnQ-UUG,trnS-GCU,trnS-UGA,trnV-GAC,trnW-CCA,trnY-GUA
***‘I-n’ Labeled the genes that contain introns,and the numbers preasent a mount of intron.

## Sheet: S2
Table S2. Gene information in the mitogenome of Actinidia macrosperma
39 protein-coding genes (39 are unique)
GeneID	Location_Start	Location_End	strand	Length(bp)	Codon_Strat	Codon_Stop	Amino acid size(aa)
nad2	653389	653541	(+)	1467	ATG	TGA	489
	654747	655138	(+)
	3511	3671	(+)
	6208	6780	(+)
	8290	8477	(+)
nad4	39976	40436	(+)	1488	ATG	TGA	496
	41876	42813	(+)
	45486	45574	(+)
nad5	68229	68250	(+)	2010	ATG	TGA	670
	90995	91389	(+)
	92495	92644	(+)
	547120	547349	(+)
	548210	549422	(+)
rps1	70100	70705	(+)	606	ATG	TGA	202
rps12	159503	159880	(-)	378	ATG	TGA	126
nad3	159929	160285	(-)	357	ATG	TGA	119
cox2	171994	172185	(-)	783	ATG	TGA	261
	173657	173739	(-)
	490669	490751	(-)
	492309	493008	(-)
	734713	734971	(-)
	738360	738418	(-)
rps13	174666	175031	(-)	366	ATG	TGA	122
atp8	178722	179201	(+)	480	ATG	TGA	160
cox3	179806	180603	(+)	798	ATG	TGA	266
sdh4	180531	180980	(+)	450	ATG	TGA	150
ccmFN	192253	193995	(+)	1743	ATG	TGA	581
atp1	242514	244043	(+)	1530	ATG	TGA	510
ccmFC	287222	287988	(+)	1323	ATG	CGA	441
	288937	289492	(+)
atp6	333350	334069	(-)	720	ATG	CAA	240
ccmB	341689	342309	(+)	621	ATG	TGA	207
rpl10	342627	343115	(-)	489	ATG	TGA	163
rps2	356423	356782	(+)	360	ATG	TGA	120
rpl5	365089	365652	(+)	564	ATG	TGA	188
rps14	365654	365956	(+)	303	ATG	TGA	101
cob	367271	368446	(+)	1176	ATG	TGA	392
nad7	388913	389055	(+)	1185	ATG	TGA	395
	389939	390007	(+)
	391670	392136	(+)
	393188	393431	(+)
	395272	395533	(+)
nad1	417237	417621	(-)	978	ATG	TGA	326
nad4L	482450	482752	(+)	303	ACG	TGA	101
atp4	482933	483511	(+)	579	ATG	TGA	193
ccmC	485218	485970	(+)	753	ATG	TGA	251
nad6	529664	530281	(-)	618	ATG	TGA	206
rps4	530948	531994	(-)	1047	ATG	TGA	349
rpl2	533524	534413	(+)	1008	ATG	TGA	336
	535728	535845	(+)
rps3	536139	536212	(+)	1692	ATG	TGA	564
	537705	539322	(+)
rpl16	539294	539728	(+)	435	GTG	TGA	145
atp9	546586	546810	(+)	225	ATG	CGA	75
cox1	575867	577450	(-)	1584	ACG	TGA	528
rps19	579975	580259	(-)	285	ATG	TGA	95
mttB	586194	586982	(-)	789	ATA	TGA	263
nad9	626133	626705	(-)	573	ATG	TGA	191
sdh3	652442	652762	(+)	321	ATG	TGA	107
rps7	712397	712843	(+)	447	ATG	TGA	149
matR	735736	737703	(-)	1968	ATG	TGA	656
23 tRNA genes (21 are unique,*representative duplication genes)
GeneID	Location_Start	Location_End	strand	Length(bp)	Anti-Codons
trnN	1660	1731	(+)	71	GUU
trnY	2752	2834	(+)	82	GUA
trnI	104540	104575	(-)	70	GAU
	104488	104523	(-)
trnV	106587	106658	(-)	71	GAC
trnG	125068	125139	(+)	71	GCC
trnI	196857	196930	(-)	73	CAU
trnS	215078	215164	(+)	86	UGA
trnQ	223288	223359	(+)	71	UUG
trnD	334996	335069	(-)	73	GUC
trnK	339181	339253	(-)	72	UUU
trnM*	335218	335291	(+)	73	CAU
trnE	407084	407155	(-)	71	UUC
trnH	409553	409626	(+)	73	GUG
trnF	426989	427062	(-)	73	GAA
trnM*	421327	421399	(-)	72	CAU
trnP	426622	426696	(-)	74	UGG
trnS	427425	427512	(-)	87	GCU
trnL	561114	561184	(-)	70	UAA
trnA	597577	597613	(-)	63	UGC
	597509	597536	(-)
trnW	625743	625814	(-)	71	CCA
trnM*	637877	637904	(-)	92	CAU
	636889	636954	(-)
trnP	649974	650047	(-)	73	CGG
trnC	752121	752191	(+)	70	GCA
3 rRNA genes (3 are unique)
GeneID	Location_Start	Location_End	strand	Length(bp)
rrn18	467962	469897	(-)	1935
rrn5	467535	467652	(-)	117
rrn26	674029	676520	(-)	2491

## Sheet: S3
Table S3. Microsatellite repeats in the Actinidia macrosperma mitogenome
Type	Structure of Microsatellite Repeats	Size (bp)	Start	End	Type Full Name
p1	(T)11	11	21356	21366	monomeric_repeat
p1	(A)10	10	68778	68787	monomeric_repeat
p1	(T)11	11	69494	69504	monomeric_repeat
p1	(A)10	10	70083	70092	monomeric_repeat
p1	(A)11	11	73612	73622	monomeric_repeat
p1	(A)10	10	108109	108118	monomeric_repeat
p1	(T)12	12	126991	127002	monomeric_repeat
p1	(A)12	12	129561	129572	monomeric_repeat
p1	(A)14	14	163827	163840	monomeric_repeat
p1	(A)11	11	178470	178480	monomeric_repeat
p1	(A)12	12	198040	198051	monomeric_repeat
p1	(A)12	12	219865	219876	monomeric_repeat
p1	(A)13	13	266718	266730	monomeric_repeat
p1	(A)10	10	299164	299173	monomeric_repeat
p1	(T)11	11	300991	301001	monomeric_repeat
p1	(A)11	11	329760	329770	monomeric_repeat
p1	(T)10	10	343920	343929	monomeric_repeat
p1	(T)10	10	393096	393105	monomeric_repeat
p1	(A)10	10	398925	398934	monomeric_repeat
p1	(T)10	10	466602	466611	monomeric_repeat
p1	(T)10	10	477058	477067	monomeric_repeat
p1	(T)13	13	513934	513946	monomeric_repeat
p1	(T)11	11	546403	546413	monomeric_repeat
p1	(T)11	11	581087	581097	compound_repeat
p1	(A)11	11	587482	587492	monomeric_repeat
p1	(T)10	10	592557	592566	monomeric_repeat
p1	(A)10	10	614031	614040	monomeric_repeat
p1	(T)11	11	622704	622714	monomeric_repeat
p1	(T)10	10	634535	634544	monomeric_repeat
p1	(A)10	10	639707	639716	monomeric_repeat
p1	(T)10	10	656624	656633	monomeric_repeat
p1	(A)10	10	660290	660299	monomeric_repeat
p1	(T)12	12	693394	693405	monomeric_repeat
p1	(A)10	10	735720	735729	compound_repeat
p1	(T)13	13	741364	741376	monomeric_repeat
p2	(CT)6	12	8991	9002	dinucleotide_repeat_microsatellite_feature
p2	(AT)6	12	19596	19607	dinucleotide_repeat_microsatellite_feature
p2	(AG)7	14	90430	90443	dinucleotide_repeat_microsatellite_feature
p2	(TA)6	12	120347	120358	dinucleotide_repeat_microsatellite_feature
p2	(TC)6	12	210990	211001	dinucleotide_repeat_microsatellite_feature
p2	(AT)8	16	311087	311102	dinucleotide_repeat_microsatellite_feature
p2	(AT)8	16	418472	418487	dinucleotide_repeat_microsatellite_feature
p2	(TC)6	12	619268	619279	dinucleotide_repeat_microsatellite_feature
p2	(CT)6	12	619352	619363	dinucleotide_repeat_microsatellite_feature
p2	(TG)6	12	688286	688297	dinucleotide_repeat_microsatellite_feature
p2	(GA)6	12	694475	694486	dinucleotide_repeat_microsatellite_feature
p2	(GA)6	12	695093	695104	dinucleotide_repeat_microsatellite_feature
p2	(TC)6	12	716944	716955	dinucleotide_repeat_microsatellite_feature
p3	(AAG)5	15	270333	270347	trinucleotide_repeat_microsatellite_feature
p3	(AAG)5	15	309585	309599	trinucleotide_repeat_microsatellite_feature
p5	(ACGGG)3	15	89737	89751	pentanucleotide_repeat_microsatellite_feature
p5	(TATTG)3	15	120520	120534	pentanucleotide_repeat_microsatellite_feature
p5	(AGAGG)3	15	214057	214071	pentanucleotide_repeat_microsatellite_feature
p5	(CTATA)3	15	327403	327417	pentanucleotide_repeat_microsatellite_feature
p5	(CTTTC)3	15	446807	446821	pentanucleotide_repeat_microsatellite_feature
p5	(TAATA)3	15	501665	501679	pentanucleotide_repeat_microsatellite_feature
p5	(ACTAA)3	15	510618	510632	pentanucleotide_repeat_microsatellite_feature
p5	(CTCTA)3	15	581019	581033	pentanucleotide_repeat_microsatellite_feature
p5	(CTATA)3	15	655962	655976	pentanucleotide_repeat_microsatellite_feature
p5	(ACTAG)3	15	735735	735749	pentanucleotide_repeat_microsatellite_feature
p5	(AAGAT)3	15	646973	646987	pentanucleotide_repeat_microsatellite_feature
p6	(CTCCTA)3	18	161389	161406	hexanucleotide_repeat_microsatellite_feature
p6	(AGGAGT)3	18	533452	533469	hexanucleotide_repeat_microsatellite_feature

## Sheet: S4
Table S4. Tandem repeats in the Actinidia macrosperma mitogenome
Start and End Sites of the Tandem Repeats	Period size (bp)	Copy Number	Consensus Size (bp)	Percent Matches	Indels	Score	A	C	G	T	Entropy ((0-2))
18689--18718	14	2.1	15	93	6	53	40	6	43	10	1.64
57011--57037	13	2.1	13	100	0	54	7	29	25	37	1.83
75458--75494	18	2	19	85	15	51	27	18	13	40	1.88
107548--107589	20	2.1	20	90	0	66	64	7	7	21	1.43
135052--135105	27	2	27	100	0	108	25	22	18	33	1.97
207508--207619	55	2	55	100	0	224	34	19	24	21	1.96
230954--230978	12	2.1	12	100	0	50	0	32	28	40	1.57
309211--309237	11	2.5	11	100	0	54	40	11	40	7	1.69
338674--338726	28	2.1	25	83	16	65	11	22	37	28	1.89
338683--338726	14	3.1	14	73	0	52	11	22	36	29	1.89
347859--347894	15	2.3	17	86	13	51	11	16	22	50	1.77
376260--376298	19	2.1	19	85	0	51	58	10	23	7	1.56
380075--380104	14	2.1	14	93	0	51	46	0	33	20	1.51
417635--417713	39	2	39	97	0	149	21	27	18	31	1.97
467298--467334	18	2.1	18	90	5	58	67	0	10	21	1.21
467453--467508	29	1.9	29	100	0	112	26	30	21	21	1.98
489377--489422	16	2.8	17	83	6	58	13	15	19	52	1.75
508569--508615	21	2.2	22	88	7	71	27	38	19	14	1.91
613314--613340	14	1.9	14	100	0	54	25	22	14	37	1.93
625093--625121	14	2.1	14	100	0	58	31	13	6	48	1.69
674122--674164	18	2.4	18	80	0	50	37	20	20	20	1.95
676600--676631	15	2.1	15	94	0	55	37	18	15	28	1.92
734554--734597	22	2	22	86	8	63	13	29	11	45	1.79
749373--749398	13	2	13	100	0	52	0	15	7	76	0.99
750977--751006	15	2	15	93	0	51	36	20	10	33	1.86

## Sheet: S5
Table S5. Dispersed repeats in the Actinidia macrosperma mitogenome
The repeat length of the first part	The starting site of the first part	Matching direction	The repeat length of the second part	The starting site of the second part	interval distance of repeats	E-value
337	363956	F	337	652134	0	2.03e-192
300	161258	P	300	533304	0	3.84e-170
244	164100	P	244	252101	0	1.99e-136
237	615066	F	237	729095	0	3.27e-132
224	158192	P	224	178898	0	2.19e-124
168	103770	F	168	597891	0	1.14e-90
166	4484	F	166	391243	0	1.82e-89
160	158494	P	160	178660	0	7.46e-86
148	533748	P	148	731003	0	1.25e-78
144	252777	F	144	503575	0	3.2e-76
137	32000	P	137	320621	0	5.25e-72
137	97490	F	137	184042	0	5.25e-72
136	7416	F	136	499649	0	2.1e-71
136	18350	P	136	416856	0	2.1e-71
136	18353	P	136	190621	0	2.1e-71
136	32002	P	136	184044	0	2.1e-71
136	123467	P	136	573659	0	2.1e-71
136	162286	P	136	566867	0	2.1e-71
136	191023	F	136	294264	0	2.1e-71
136	285311	P	136	566868	0	2.1e-71
135	7414	P	135	32005	0	8.39e-71
135	18353	F	135	443905	0	8.39e-71
135	18353	P	135	499648	0	8.39e-71
135	32003	P	135	97492	0	8.39e-71
135	32003	P	135	680757	0	8.39e-71
135	97491	P	135	123466	0	8.39e-71
135	97492	F	135	680757	0	8.39e-71
135	123465	F	135	272791	0	8.39e-71
135	123466	P	135	184043	0	8.39e-71
135	132803	F	135	260316	0	8.39e-71
135	162285	F	135	693752	0	8.39e-71
135	162286	F	135	285312	0	8.39e-71
135	172982	F	135	190623	0	8.39e-71
135	184044	F	135	680757	0	8.39e-71
135	184045	F	135	320621	0	8.39e-71
135	190622	P	135	443905	0	8.39e-71
135	190622	F	135	499648	0	8.39e-71
135	191025	F	135	260315	0	8.39e-71
135	272793	P	135	499647	0	8.39e-71
135	416853	F	135	566866	0	8.39e-71
135	443905	P	135	499648	0	8.39e-71
135	536029	P	135	579935	0	8.39e-71
134	7415	P	134	693755	0	3.36e-70
134	7416	P	134	18353	0	3.36e-70
134	7416	F	134	172982	0	3.36e-70
134	7416	F	134	190623	0	3.36e-70
134	7416	P	134	443905	0	3.36e-70
134	18353	P	134	172982	0	3.36e-70
134	18354	F	134	272793	0	3.36e-70
134	32004	F	134	123466	0	3.36e-70
134	32004	F	134	272792	0	3.36e-70
134	32005	F	134	693755	0	3.36e-70
134	82995	F	134	407859	0	3.36e-70
134	82996	F	134	693754	0	3.36e-70
134	82997	P	134	97491	0	3.36e-70
134	82997	F	134	123467	0	3.36e-70
134	82997	P	134	172981	0	3.36e-70
134	82997	P	134	184043	0	3.36e-70
134	82997	P	134	573661	0	3.36e-70
134	97491	F	134	172981	0	3.36e-70
134	97491	F	134	573661	0	3.36e-70
134	97492	P	134	272792	0	3.36e-70
134	97493	F	134	320621	0	3.36e-70
134	123465	F	134	547673	0	3.36e-70
134	123466	P	134	680757	0	3.36e-70
134	123467	P	134	172981	0	3.36e-70
134	132802	F	134	399419	0	3.36e-70
134	132803	F	134	191026	0	3.36e-70
134	132803	F	134	285314	0	3.36e-70
134	162288	P	134	416854	0	3.36e-70
134	172981	F	134	184043	0	3.36e-70
134	172981	F	134	573661	0	3.36e-70
134	172982	P	134	443905	0	3.36e-70
134	172982	F	134	499649	0	3.36e-70
134	172983	F	134	245423	0	3.36e-70
134	184043	F	134	573661	0	3.36e-70
134	184044	P	134	272792	0	3.36e-70
134	190622	P	134	272793	0	3.36e-70
134	190624	F	134	245423	0	3.36e-70
134	191026	F	134	285314	0	3.36e-70
134	245422	F	134	322040	0	3.36e-70
134	260315	F	134	294266	0	3.36e-70
134	260316	F	134	285314	0	3.36e-70
134	272791	F	134	547673	0	3.36e-70
134	272792	P	134	680757	0	3.36e-70
134	272793	F	134	443906	0	3.36e-70
134	285312	F	134	693753	0	3.36e-70
134	320621	F	134	680758	0	3.36e-70
134	322039	P	134	547675	0	3.36e-70
134	322039	P	134	676214	0	3.36e-70
134	322041	P	134	443904	0	3.36e-70
134	361990	F	134	535300	0	3.36e-70
134	407860	F	134	676213	0	3.36e-70
134	535299	F	134	676212	0	3.36e-70
134	547675	F	134	676214	0	3.36e-70
134	566869	P	134	693753	0	3.36e-70
133	7416	P	133	82997	0	1.34e-69
133	7416	F	133	97492	0	1.34e-69
133	7416	P	133	123467	0	1.34e-69
133	7416	F	133	184044	0	1.34e-69
133	7416	P	133	272793	0	1.34e-69
133	7416	F	133	573662	0	1.34e-69
133	7416	F	133	680757	0	1.34e-69
133	7417	F	133	245423	0	1.34e-69
133	7417	F	133	322041	0	1.34e-69
133	7417	F	133	416856	0	1.34e-69
133	18353	P	133	245423	0	1.34e-69
133	18353	P	133	322041	0	1.34e-69
133	18354	F	133	32005	0	1.34e-69
133	18354	F	133	82997	0	1.34e-69
133	18354	P	133	97492	0	1.34e-69
133	18354	F	133	123467	0	1.34e-69
133	18354	P	133	184044	0	1.34e-69
133	18354	P	133	573662	0	1.34e-69
133	18354	P	133	680757	0	1.34e-69
133	18354	F	133	693755	0	1.34e-69
133	32004	F	133	191025	0	1.34e-69
133	32004	F	133	260315	0	1.34e-69
133	32004	F	133	294266	0	1.34e-69
133	32004	F	133	547674	0	1.34e-69
133	32005	F	133	82997	0	1.34e-69
133	32005	P	133	172982	0	1.34e-69
133	32005	P	133	190623	0	1.34e-69
133	32005	F	133	443906	0	1.34e-69
133	32005	P	133	499649	0	1.34e-69
133	32005	P	133	573662	0	1.34e-69
133	82996	F	133	162287	0	1.34e-69
133	82996	F	133	285313	0	1.34e-69
133	82996	F	133	361990	0	1.34e-69
133	82996	F	133	535300	0	1.34e-69
133	82996	P	133	566869	0	1.34e-69
133	82996	F	133	676213	0	1.34e-69
133	82997	P	133	190623	0	1.34e-69
133	82997	F	133	272793	0	1.34e-69
133	82997	F	133	443906	0	1.34e-69
133	82997	P	133	499649	0	1.34e-69
133	82997	P	133	680757	0	1.34e-69
133	97492	F	133	190623	0	1.34e-69
133	97492	P	133	443906	0	1.34e-69
133	97492	F	133	499649	0	1.34e-69
133	97492	P	133	693755	0	1.34e-69
133	97493	P	133	191025	0	1.34e-69
133	97493	P	133	260315	0	1.34e-69
133	97493	P	133	294266	0	1.34e-69
133	97493	P	133	547674	0	1.34e-69
133	123466	F	133	191025	0	1.34e-69
133	123466	F	133	260315	0	1.34e-69
133	123466	F	133	294266	0	1.34e-69
133	123466	P	133	320621	0	1.34e-69
133	123467	P	133	190623	0	1.34e-69
133	123467	F	133	443906	0	1.34e-69
133	123467	P	133	499649	0	1.34e-69
133	123467	F	133	693755	0	1.34e-69
133	132802	P	133	573663	0	1.34e-69
133	132803	F	133	162288	0	1.34e-69
133	132803	F	133	294267	0	1.34e-69
133	132803	P	133	416855	0	1.34e-69
133	132803	P	133	566868	0	1.34e-69
133	162287	F	133	361990	0	1.34e-69
133	162287	F	133	407860	0	1.34e-69
133	162287	F	133	535300	0	1.34e-69
133	162287	F	133	676213	0	1.34e-69
133	162288	F	133	191026	0	1.34e-69
133	162288	F	133	260316	0	1.34e-69
133	162288	F	133	294267	0	1.34e-69
133	162288	F	133	399420	0	1.34e-69
133	172982	P	133	272793	0	1.34e-69
133	172982	F	133	680757	0	1.34e-69
133	172982	P	133	693755	0	1.34e-69
133	172983	F	133	322041	0	1.34e-69
133	172983	F	133	416856	0	1.34e-69
133	184044	F	133	190623	0	1.34e-69
133	184044	P	133	443906	0	1.34e-69
133	184044	F	133	499649	0	1.34e-69
133	184044	P	133	693755	0	1.34e-69
133	184045	P	133	191025	0	1.34e-69
133	184045	P	133	260315	0	1.34e-69
133	184045	P	133	294266	0	1.34e-69
133	184045	P	133	547674	0	1.34e-69
133	190623	F	133	573662	0	1.34e-69
133	190623	F	133	680757	0	1.34e-69
133	190623	P	133	693755	0	1.34e-69
133	190624	F	133	322041	0	1.34e-69
133	190624	F	133	416856	0	1.34e-69
133	191025	F	133	272792	0	1.34e-69
133	191025	P	133	320621	0	1.34e-69
133	191025	F	133	547674	0	1.34e-69
133	191025	P	133	680758	0	1.34e-69
133	191026	F	133	399420	0	1.34e-69
133	191026	P	133	416855	0	1.34e-69
133	191026	P	133	566868	0	1.34e-69
133	245422	P	133	407861	0	1.34e-69
133	245422	P	133	547675	0	1.34e-69
133	245422	P	133	676214	0	1.34e-69
133	245423	F	133	416856	0	1.34e-69
133	245423	P	133	443905	0	1.34e-69
133	245423	F	133	499650	0	1.34e-69
133	260315	F	133	272792	0	1.34e-69
133	260315	P	133	320621	0	1.34e-69
133	260315	F	133	547674	0	1.34e-69
133	260315	P	133	680758	0	1.34e-69
133	260316	F	133	399420	0	1.34e-69
133	260316	P	133	416855	0	1.34e-69
133	260316	P	133	566868	0	1.34e-69
133	272792	F	133	294266	0	1.34e-69
133	272792	P	133	320621	0	1.34e-69
133	272793	P	133	573662	0	1.34e-69
133	272793	F	133	693755	0	1.34e-69
133	285313	F	133	361990	0	1.34e-69
133	285313	F	133	407860	0	1.34e-69
133	285313	F	133	535300	0	1.34e-69
133	285313	F	133	676213	0	1.34e-69
133	285314	F	133	294267	0	1.34e-69
133	285314	F	133	399420	0	1.34e-69
133	285314	P	133	416855	0	1.34e-69
133	294266	P	133	320621	0	1.34e-69
133	294266	F	133	547674	0	1.34e-69
133	294266	P	133	680758	0	1.34e-69
133	294267	F	133	399420	0	1.34e-69
133	294267	P	133	416855	0	1.34e-69
133	294267	P	133	566868	0	1.34e-69
133	320620	P	133	361991	0	1.34e-69
133	320620	P	133	535301	0	1.34e-69
133	320621	P	133	547674	0	1.34e-69
133	322040	P	133	407861	0	1.34e-69
133	322041	F	133	416856	0	1.34e-69
133	322041	F	133	499650	0	1.34e-69
133	361990	F	133	407860	0	1.34e-69
133	361990	P	133	566869	0	1.34e-69
133	361990	F	133	676213	0	1.34e-69
133	361990	F	133	693754	0	1.34e-69
133	399419	P	133	573663	0	1.34e-69
133	399420	P	133	416855	0	1.34e-69
133	399420	P	133	566868	0	1.34e-69
133	407860	F	133	535300	0	1.34e-69
133	407860	P	133	566869	0	1.34e-69
133	407860	F	133	693754	0	1.34e-69
133	407861	F	133	547675	0	1.34e-69
133	416856	P	133	443905	0	1.34e-69
133	416856	F	133	499650	0	1.34e-69
133	443906	P	133	573662	0	1.34e-69
133	443906	P	133	680757	0	1.34e-69
133	443906	F	133	693755	0	1.34e-69
133	499649	F	133	573662	0	1.34e-69
133	499649	F	133	680757	0	1.34e-69
133	499649	P	133	693755	0	1.34e-69
133	535300	P	133	566869	0	1.34e-69
133	535300	F	133	693754	0	1.34e-69
133	547674	P	133	680758	0	1.34e-69
133	566869	P	133	676213	0	1.34e-69
133	573662	F	133	680757	0	1.34e-69
133	573662	P	133	693755	0	1.34e-69
133	676213	F	133	693754	0	1.34e-69
133	680757	P	133	693755	0	1.34e-69
132	7417	P	132	132803	0	5.37e-69
132	7417	P	132	162288	0	5.37e-69
132	7417	P	132	191026	0	5.37e-69
132	7417	P	132	260316	0	5.37e-69
132	7417	P	132	285314	0	5.37e-69
132	7417	P	132	294267	0	5.37e-69
132	7417	F	132	320621	0	5.37e-69
132	7417	P	132	361991	0	5.37e-69
132	7417	P	132	399420	0	5.37e-69
132	7417	P	132	407861	0	5.37e-69
132	7417	P	132	535301	0	5.37e-69
132	7417	P	132	547675	0	5.37e-69
132	7417	F	132	566869	0	5.37e-69
132	7417	P	132	676214	0	5.37e-69
132	18354	F	132	132803	0	5.37e-69
132	18354	F	132	162288	0	5.37e-69
132	18354	F	132	191026	0	5.37e-69
132	18354	F	132	260316	0	5.37e-69
132	18354	F	132	285314	0	5.37e-69
132	18354	F	132	294267	0	5.37e-69
132	18354	P	132	320621	0	5.37e-69
132	18354	F	132	361991	0	5.37e-69
132	18354	F	132	399420	0	5.37e-69
132	18354	F	132	407861	0	5.37e-69
132	18354	F	132	535301	0	5.37e-69
132	18354	F	132	547675	0	5.37e-69
132	18354	P	132	566869	0	5.37e-69
132	18354	F	132	676214	0	5.37e-69
132	32005	F	132	132803	0	5.37e-69
132	32005	F	132	162288	0	5.37e-69
132	32005	P	132	245423	0	5.37e-69
132	32005	F	132	285314	0	5.37e-69
132	32005	P	132	322041	0	5.37e-69
132	32005	F	132	361991	0	5.37e-69
132	32005	F	132	399420	0	5.37e-69
132	32005	F	132	407861	0	5.37e-69
132	32005	P	132	416856	0	5.37e-69
132	32005	F	132	535301	0	5.37e-69
132	32005	P	132	566869	0	5.37e-69
132	32005	F	132	676214	0	5.37e-69
132	82997	F	132	132803	0	5.37e-69
132	82997	F	132	191026	0	5.37e-69
132	82997	P	132	245423	0	5.37e-69
132	82997	F	132	260316	0	5.37e-69
132	82997	F	132	294267	0	5.37e-69
132	82997	P	132	320621	0	5.37e-69
132	82997	P	132	322041	0	5.37e-69
132	82997	F	132	399420	0	5.37e-69
132	82997	P	132	416856	0	5.37e-69
132	82997	F	132	547675	0	5.37e-69
132	97493	P	132	132803	0	5.37e-69
132	97493	P	132	162288	0	5.37e-69
132	97493	F	132	245423	0	5.37e-69
132	97493	P	132	285314	0	5.37e-69
132	97493	F	132	322041	0	5.37e-69
132	97493	P	132	361991	0	5.37e-69
132	97493	P	132	399420	0	5.37e-69
132	97493	P	132	407861	0	5.37e-69
132	97493	F	132	416856	0	5.37e-69
132	97493	P	132	535301	0	5.37e-69
132	97493	F	132	566869	0	5.37e-69
132	97493	P	132	676214	0	5.37e-69
132	123467	F	132	132803	0	5.37e-69
132	123467	F	132	162288	0	5.37e-69
132	123467	P	132	245423	0	5.37e-69
132	123467	F	132	285314	0	5.37e-69
132	123467	P	132	322041	0	5.37e-69
132	123467	F	132	361991	0	5.37e-69
132	123467	F	132	399420	0	5.37e-69
132	123467	F	132	407861	0	5.37e-69
132	123467	P	132	416856	0	5.37e-69
132	123467	F	132	535301	0	5.37e-69
132	123467	P	132	566869	0	5.37e-69
132	123467	F	132	676214	0	5.37e-69
132	132803	P	132	172983	0	5.37e-69
132	132803	P	132	184045	0	5.37e-69
132	132803	P	132	190624	0	5.37e-69
132	132803	P	132	245423	0	5.37e-69
132	132803	F	132	272793	0	5.37e-69
132	132803	P	132	320621	0	5.37e-69
132	132803	P	132	322041	0	5.37e-69
132	132803	F	132	361991	0	5.37e-69
132	132803	F	132	407861	0	5.37e-69
132	132803	F	132	443906	0	5.37e-69
132	132803	P	132	499650	0	5.37e-69
132	132803	F	132	535301	0	5.37e-69
132	132803	F	132	547675	0	5.37e-69
132	132803	F	132	676214	0	5.37e-69
132	132803	P	132	680758	0	5.37e-69
132	132803	F	132	693755	0	5.37e-69
132	162288	P	132	172983	0	5.37e-69
132	162288	P	132	184045	0	5.37e-69
132	162288	P	132	190624	0	5.37e-69
132	162288	P	132	245423	0	5.37e-69
132	162288	F	132	272793	0	5.37e-69
132	162288	P	132	320621	0	5.37e-69
132	162288	P	132	322041	0	5.37e-69
132	162288	F	132	443906	0	5.37e-69
132	162288	P	132	499650	0	5.37e-69
132	162288	F	132	547675	0	5.37e-69
132	162288	P	132	573663	0	5.37e-69
132	162288	P	132	680758	0	5.37e-69
132	172983	P	132	191026	0	5.37e-69
132	172983	P	132	260316	0	5.37e-69
132	172983	P	132	285314	0	5.37e-69
132	172983	P	132	294267	0	5.37e-69
132	172983	F	132	320621	0	5.37e-69
132	172983	P	132	361991	0	5.37e-69
132	172983	P	132	399420	0	5.37e-69
132	172983	P	132	407861	0	5.37e-69
132	172983	P	132	535301	0	5.37e-69
132	172983	P	132	547675	0	5.37e-69
132	172983	F	132	566869	0	5.37e-69
132	172983	P	132	676214	0	5.37e-69
132	184045	F	132	245423	0	5.37e-69
132	184045	P	132	285314	0	5.37e-69
132	184045	F	132	322041	0	5.37e-69
132	184045	P	132	361991	0	5.37e-69
132	184045	P	132	399420	0	5.37e-69
132	184045	P	132	407861	0	5.37e-69
132	184045	F	132	416856	0	5.37e-69
132	184045	P	132	535301	0	5.37e-69
132	184045	F	132	566869	0	5.37e-69
132	184045	P	132	676214	0	5.37e-69
132	190624	P	132	191026	0	5.37e-69
132	190624	P	132	260316	0	5.37e-69
132	190624	P	132	285314	0	5.37e-69
132	190624	P	132	294267	0	5.37e-69
132	190624	F	132	320621	0	5.37e-69
132	190624	P	132	361991	0	5.37e-69
132	190624	P	132	399420	0	5.37e-69
132	190624	P	132	407861	0	5.37e-69
132	190624	P	132	535301	0	5.37e-69
132	190624	P	132	547675	0	5.37e-69
132	190624	F	132	566869	0	5.37e-69
132	190624	P	132	676214	0	5.37e-69
132	191026	P	132	245423	0	5.37e-69
132	191026	P	132	322041	0	5.37e-69
132	191026	F	132	361991	0	5.37e-69
132	191026	F	132	407861	0	5.37e-69
132	191026	F	132	443906	0	5.37e-69
132	191026	P	132	499650	0	5.37e-69
132	191026	F	132	535301	0	5.37e-69
132	191026	P	132	573663	0	5.37e-69
132	191026	F	132	676214	0	5.37e-69
132	191026	F	132	693755	0	5.37e-69
132	245423	P	132	260316	0	5.37e-69
132	245423	P	132	272793	0	5.37e-69
132	245423	P	132	285314	0	5.37e-69
132	245423	P	132	294267	0	5.37e-69
132	245423	F	132	320621	0	5.37e-69
132	245423	P	132	361991	0	5.37e-69
132	245423	P	132	399420	0	5.37e-69
132	245423	P	132	535301	0	5.37e-69
132	245423	F	132	566869	0	5.37e-69
132	245423	F	132	573663	0	5.37e-69
132	245423	F	132	680758	0	5.37e-69
132	245423	P	132	693755	0	5.37e-69
132	260316	P	132	322041	0	5.37e-69
132	260316	F	132	361991	0	5.37e-69
132	260316	F	132	407861	0	5.37e-69
132	260316	F	132	443906	0	5.37e-69
132	260316	P	132	499650	0	5.37e-69
132	260316	F	132	535301	0	5.37e-69
132	260316	P	132	573663	0	5.37e-69
132	260316	F	132	676214	0	5.37e-69
132	260316	F	132	693755	0	5.37e-69
132	272793	F	132	285314	0	5.37e-69
132	272793	P	132	322041	0	5.37e-69
132	272793	F	132	361991	0	5.37e-69
132	272793	F	132	399420	0	5.37e-69
132	272793	F	132	407861	0	5.37e-69
132	272793	P	132	416856	0	5.37e-69
132	272793	F	132	535301	0	5.37e-69
132	272793	P	132	566869	0	5.37e-69
132	272793	F	132	676214	0	5.37e-69
132	285314	P	132	320621	0	5.37e-69
132	285314	P	132	322041	0	5.37e-69
132	285314	F	132	443906	0	5.37e-69
132	285314	P	132	499650	0	5.37e-69
132	285314	F	132	547675	0	5.37e-69
132	285314	P	132	573663	0	5.37e-69
132	285314	P	132	680758	0	5.37e-69
132	294267	P	132	322041	0	5.37e-69
132	294267	F	132	361991	0	5.37e-69
132	294267	F	132	407861	0	5.37e-69
132	294267	F	132	443906	0	5.37e-69
132	294267	P	132	499650	0	5.37e-69
132	294267	F	132	535301	0	5.37e-69
132	294267	P	132	573663	0	5.37e-69
132	294267	F	132	676214	0	5.37e-69
132	294267	F	132	693755	0	5.37e-69
132	320621	F	132	322041	0	5.37e-69
132	320621	P	132	399420	0	5.37e-69
132	320621	P	132	407861	0	5.37e-69
132	320621	F	132	416856	0	5.37e-69
132	320621	P	132	443906	0	5.37e-69
132	320621	F	132	499650	0	5.37e-69
132	320621	F	132	566869	0	5.37e-69
132	320621	F	132	573663	0	5.37e-69
132	320621	P	132	676214	0	5.37e-69
132	320621	P	132	693755	0	5.37e-69
132	322041	P	132	361991	0	5.37e-69
132	322041	P	132	399420	0	5.37e-69
132	322041	P	132	535301	0	5.37e-69
132	322041	F	132	566869	0	5.37e-69
132	322041	F	132	573663	0	5.37e-69
132	322041	F	132	680758	0	5.37e-69
132	322041	P	132	693755	0	5.37e-69
132	361991	F	132	399420	0	5.37e-69
132	361991	P	132	416856	0	5.37e-69
132	361991	F	132	443906	0	5.37e-69
132	361991	P	132	499650	0	5.37e-69
132	361991	F	132	547675	0	5.37e-69
132	361991	P	132	573663	0	5.37e-69
132	361991	P	132	680758	0	5.37e-69
132	399420	F	132	407861	0	5.37e-69
132	399420	F	132	443906	0	5.37e-69
132	399420	P	132	499650	0	5.37e-69
132	399420	F	132	535301	0	5.37e-69
132	399420	F	132	547675	0	5.37e-69
132	399420	F	132	676214	0	5.37e-69
132	399420	P	132	680758	0	5.37e-69
132	399420	F	132	693755	0	5.37e-69
132	407861	P	132	416856	0	5.37e-69
132	407861	F	132	443906	0	5.37e-69
132	407861	P	132	499650	0	5.37e-69
132	407861	P	132	573663	0	5.37e-69
132	407861	P	132	680758	0	5.37e-69
132	416856	P	132	535301	0	5.37e-69
132	416856	P	132	547675	0	5.37e-69
132	416856	F	132	573663	0	5.37e-69
132	416856	P	132	676214	0	5.37e-69
132	416856	F	132	680758	0	5.37e-69
132	416856	P	132	693755	0	5.37e-69
132	443906	F	132	535301	0	5.37e-69
132	443906	F	132	547675	0	5.37e-69
132	443906	P	132	566869	0	5.37e-69
132	443906	F	132	676214	0	5.37e-69
132	499650	P	132	535301	0	5.37e-69
132	499650	P	132	547675	0	5.37e-69
132	499650	F	132	566869	0	5.37e-69
132	499650	P	132	676214	0	5.37e-69
132	535301	F	132	547675	0	5.37e-69
132	535301	P	132	573663	0	5.37e-69
132	535301	P	132	680758	0	5.37e-69
132	547675	P	132	566869	0	5.37e-69
132	547675	P	132	573663	0	5.37e-69
132	547675	F	132	693755	0	5.37e-69
132	566869	F	132	573663	0	5.37e-69
132	566869	F	132	680758	0	5.37e-69
132	573663	P	132	676214	0	5.37e-69
132	676214	P	132	680758	0	5.37e-69
128	493080	F	128	626761	0	1.38e-66
124	362333	F	124	405900	0	3.52e-64
116	7424	F	116	472085	0	2.31e-59
116	18363	P	116	472085	0	2.31e-59
116	32014	P	116	472085	0	2.31e-59
116	83006	P	116	472085	0	2.31e-59
116	97500	F	116	472085	0	2.31e-59
116	123476	P	116	472085	0	2.31e-59
116	132812	P	116	472085	0	2.31e-59
116	162297	P	116	472085	0	2.31e-59
116	172990	F	116	472085	0	2.31e-59
116	184052	F	116	472085	0	2.31e-59
116	190631	F	116	472085	0	2.31e-59
116	191035	P	116	472085	0	2.31e-59
116	245430	F	116	472085	0	2.31e-59
116	260325	P	116	472085	0	2.31e-59
116	272802	P	116	472085	0	2.31e-59
116	285323	P	116	472085	0	2.31e-59
116	294276	P	116	472085	0	2.31e-59
116	320628	F	116	472085	0	2.31e-59
116	322048	F	116	472085	0	2.31e-59
116	362000	P	116	472085	0	2.31e-59
116	399429	P	116	472085	0	2.31e-59
116	407870	P	116	472085	0	2.31e-59
116	416863	F	116	472085	0	2.31e-59
116	443915	P	116	472085	0	2.31e-59
116	472085	F	116	499657	0	2.31e-59
116	472085	P	116	535310	0	2.31e-59
116	472085	P	116	547684	0	2.31e-59
116	472085	F	116	566876	0	2.31e-59
116	472085	F	116	573670	0	2.31e-59
116	472085	P	116	676223	0	2.31e-59
116	472085	F	116	680765	0	2.31e-59
116	472085	P	116	693764	0	2.31e-59
113	162286	P	113	293803	0	1.48e-57
113	285312	P	113	293803	0	1.48e-57
113	293803	F	113	566890	0	1.48e-57
113	293803	P	113	693753	0	1.48e-57
112	82996	P	112	293803	0	5.91e-57
112	293803	P	112	361990	0	5.91e-57
112	293803	P	112	407860	0	5.91e-57
112	293803	P	112	535300	0	5.91e-57
112	293803	P	112	676213	0	5.91e-57
111	7438	F	111	293803	0	2.36e-56
111	18354	P	111	293803	0	2.36e-56
111	32005	P	111	293803	0	2.36e-56
111	97514	F	111	293803	0	2.36e-56
111	123467	P	111	293803	0	2.36e-56
111	132803	P	111	293803	0	2.36e-56
111	173004	F	111	293803	0	2.36e-56
111	184066	F	111	293803	0	2.36e-56
111	190645	F	111	293803	0	2.36e-56
111	191026	P	111	293803	0	2.36e-56
111	245444	F	111	293803	0	2.36e-56
111	260316	P	111	293803	0	2.36e-56
111	272793	P	111	293803	0	2.36e-56
111	293803	P	111	294267	0	2.36e-56
111	293803	F	111	320642	0	2.36e-56
111	293803	F	111	322062	0	2.36e-56
111	293803	P	111	399420	0	2.36e-56
111	293803	F	111	416877	0	2.36e-56
111	293803	P	111	443906	0	2.36e-56
111	293803	F	111	499671	0	2.36e-56
111	293803	P	111	547675	0	2.36e-56
111	293803	F	111	573684	0	2.36e-56
111	293803	F	111	680779	0	2.36e-56
110	156941	P	110	191024	0	9.45e-56
110	156941	P	110	294265	0	9.45e-56
109	32004	P	109	156941	0	3.78e-55
109	97517	F	109	156941	0	3.78e-55
109	123466	P	109	156941	0	3.78e-55
109	156941	F	109	184069	0	3.78e-55
109	156941	P	109	260315	0	3.78e-55
109	156941	P	109	272792	0	3.78e-55
109	156941	F	109	320645	0	3.78e-55
109	156941	P	109	547674	0	3.78e-55
109	156941	F	109	680782	0	3.78e-55
108	7441	F	108	156941	0	1.51e-54
108	18354	P	108	156941	0	1.51e-54
108	82997	P	108	156941	0	1.51e-54
108	132803	P	108	156941	0	1.51e-54
108	156941	P	108	162288	0	1.51e-54
108	156941	F	108	173007	0	1.51e-54
108	156941	F	108	190648	0	1.51e-54
108	156941	F	108	245447	0	1.51e-54
108	156941	P	108	285314	0	1.51e-54
108	156941	F	108	293806	0	1.51e-54
108	156941	F	108	322065	0	1.51e-54
108	156941	P	108	361991	0	1.51e-54
108	156941	P	108	399420	0	1.51e-54
108	156941	P	108	407861	0	1.51e-54
108	156941	F	108	416880	0	1.51e-54
108	156941	P	108	443906	0	1.51e-54
108	156941	F	108	499674	0	1.51e-54
108	156941	P	108	535301	0	1.51e-54
108	156941	F	108	566893	0	1.51e-54
108	156941	F	108	573687	0	1.51e-54
108	156941	P	108	676214	0	1.51e-54
108	156941	P	108	693755	0	1.51e-54
105	380241	F	105	530320	0	9.68e-53
104	170377	F	104	734674	0	3.87e-52
103	320249	P	103	467841	0	1.55e-51
102	293803	F	102	472099	0	6.19e-51
101	67362	F	101	178637	0	2.48e-50
100	429138	P	100	675373	0	9.91e-50
99	123993	P	99	676353	0	3.96e-49
99	156941	F	99	472102	0	3.96e-49
99	159162	P	99	319744	0	3.96e-49
99	594620	F	99	677135	0	3.96e-49
98	320481	F	98	339721	0	1.59e-48
98	338935	F	98	747212	0	1.59e-48
97	469802	F	97	561195	0	6.34e-48
96	122183	P	96	565258	0	2.54e-47
96	237600	P	96	692835	0	2.54e-47
96	258294	P	96	681864	0	2.54e-47
93	175793	F	93	482921	0	1.62e-45
93	413058	F	93	416165	0	1.62e-45
91	163990	P	91	252350	0	2.6e-44
81	92432	P	81	672749	0	2.72e-38
78	67385	P	78	158576	0	1.74e-36
77	290316	P	77	652974	0	6.97e-36
77	667357	F	77	752424	0	6.97e-36
74	26251	P	74	454188	0	4.46e-34
73	335207	P	73	421337	0	1.79e-33
72	93148	P	72	297111	0	7.14e-33
71	177880	F	71	368635	0	2.86e-32
71	378372	P	71	709353	0	2.86e-32
70	532168	F	70	578050	0	1.14e-31
69	334209	F	69	493101	0	4.57e-31
69	334209	F	69	626782	0	4.57e-31
68	108173	P	68	257535	0	1.83e-30
68	244047	P	68	466248	0	1.83e-30
67	158426	P	67	178821	0	7.31e-30
67	410092	P	67	747130	0	7.31e-30
66	268962	F	66	616874	0	2.93e-29
66	684601	P	66	722249	0	2.93e-29
65	170323	F	65	636803	0	1.17e-28
64	92435	P	64	302892	0	4.68e-28
64	241710	F	64	243631	0	4.68e-28
64	302892	F	64	672763	0	4.68e-28
62	2542	F	62	320883	0	7.49e-27
62	161559	P	62	533241	0	7.49e-27
61	120001	F	61	453243	0	3e-26
61	668445	F	61	673257	0	3e-26

## Sheet: S6
Table S6. Length of transferred DNA from Actinidia macrosperma cpgenome
Start sites of mitogenome	End sites of mitogenome	Start sites of cpgenome	End sites of cpgenome	alignment length	e-value	bit score	% identity	mismatches	gap openings
597206	598059	106041	105188	854	0	1693	100	0	0	trnA-UGC
597206	598059	138405	139258	854	0	1693	100	0	0
108133	110977	101002	98158	2845	0	5541	99.93	2	0		rps12
108133	110977	143444	146288	2845	0	5541	99.93	2	0		rps7;ndhB
673352	674030	109287	108609	679	0	1296	99.85	1	0
673352	674030	135159	135837	679	0	1296	99.85	1	0
103771	108059	105355	101074	4296	0	8066	99.32	8	6	trnI-GAU;trnV-GAC	rrn16
103771	108059	139091	143372	4296	0	8066	99.32	8	6		rrn16
747307	749136	24519	22696	1830	0	3457	99.13	10	2		rpoC1
623262	624367	65498	66596	1106	0	2083	98.82	6	2		psbF;psbE
749396	752003	22449	19837	2613	0	4827	98.78	27	2
624855	625811	67091	68032	957	0	1616	97.81	6	2	trnW-CCA	petL
207563	207888	106171	106496	326	2e-169	597	99.69	1	0
207563	207888	138275	137950	326	2e-169	597	99.69	1	0
624399	624745	66628	66974	347	8e-166	585	97.69	8	0
749199	749372	22633	22460	174	7e-89	329	98.85	2	0
257493	257628	100851	100986	136	8e-64	246	97.79	3	0
257493	257628	143595	143460	136	8e-64	246	97.79	3	0
418521	418665	35312	35168	145	3e-57	224	94.48	8	0
200294	200406	104228	104116	113	2e-40	168	93.81	7	0
200294	200406	140218	140330	113	2e-40	168	93.81	7	0
468908	469026	103712	103594	119	6e-37	157	91.6	10	0
468908	469026	140734	140852	119	6e-37	157	91.6	10	0
334964	335077	30447	30560	114	2e-36	155	92.11	9	0
409550	409629	88825	88904	80	9e-33	143	97.5	2	0
409550	409629	155621	155542	80	9e-33	143	97.5	2	0
707972	708039	826	759	68	2e-30	135	100	0	0
207493	207564	106156	106227	72	2e-30	135	98.61	1	0
207493	207564	138290	138219	72	2e-30	135	98.61	1	0
128235	128310	38180	38255	76	2e-30	135	97.37	2	0
1653	1732	111030	110951	80	2e-30	135	96.25	3	0
1653	1732	133416	133495	80	2e-30	135	96.25	3	0
421327	421401	53241	53167	75	5e-25	117	94.67	4	0
469493	469578	103123	103038	86	2e-24	115	91.86	7	0
469493	469578	141323	141408	86	2e-24	115	91.86	7	0
201123	201175	56457	56405	53	2e-21	105	100	0	0
320945	320996	99124	99175	52	8e-21	103	100	0	0
320945	320996	145322	145271	52	8e-21	103	100	0	0
656212	656263	105317	105368	52	2e-18	95.6	98.08	1	0
656212	656263	139129	139078	52	2e-18	95.6	98.08	1	0
335217	335280	53167	53230	64	2e-18	95.6	93.75	4	0
33023	33067	105576	105620	45	1e-16	89.7	100	0	0
33023	33067	138870	138826	45	1e-16	89.7	100	0	0
108444	108485	122390	122349	42	7e-15	83.8	100	0	0
244488	244527	61350	61311	40	1e-13	79.8	100	0	0
384356	384400	123590	123634	45	7e-12	73.8	95.56	2	0
209432	209488	118987	118931	57	7e-12	73.8	91.23	5	0
493282	493338	51036	50976	61	3e-11	71.9	90.16	2	1
603186	603231	86903	86859	46	4e-10	67.9	95.65	1	1
675599	675644	107154	107109	46	1e-07	60	91.3	4	0
675599	675644	137292	137337	46	1e-07	60	91.3	4	0
347503	347543	109169	109209	41	4e-07	58	92.68	3	0
347503	347543	135277	135237	41	4e-07	58	92.68	3	0

## Sheet: S7
Table S7. Features of seven mitogenomes belonging to the Actinidia
Feature	Genome size (bp)	Number of chromosomes	GC content (%)	Number of cis-spliced	Plastid-derived genes	Number of introns	Number of protein-coding genes (native)	Alignment max length with Ref
Actinidia macrosperma	752501	1	46.2	2	rpoC1, ndhB, rps7, rps12, rrn16, psbF, psbE, petL	15	39	Ref
Actinidia latifolia	825163	1	46.1	2	rpoC1, ndhB, rps7, rps19, and rpl23	0	39	31836
Actinidia valvata	chr1: 718,709; chr2: 301,558	2	42	3	rpoC1, ndhB, rps7, rps19, and rpl23	13	39	50860
Actinidia chinensis	chr1: 718,940; chr2: 197,510	2	chr1:45.9; chr2:45.8	3	rpoC1, ndhB, rps7, rps19, and rpl23	14	39	37299
Actinidia deliciosas	939973	1	45.9	2	rpoC1, ndhB, rps7, rps19, rpl23 psbJ, petL and petG	15	39	37299
Actinidia eriantha	768883	1	46.1	3	rpoC1, ndhB, rps7, rps19, and rpl23	15	39	37299
Actinidia arguta	792319	1	46.2	3	rpoC1, ndhB, rps7 and petG	14	39	29608

## Sheet: S8
Table S8. The Ka and Ks for 12 core PCGs with Reference to Actinidia macrosperma
gene	specise	ref	Ka	Ks	Ka.Ks	P-Value(Fisher)
atp1	Actinidia.arguta	Actinidia.macrosperma	0.000879562	NA	NA	NA
atp1	Actinidia.chinensis	Actinidia.macrosperma	0.00175916	0.00257701	0.682638	0.569651
atp1	Actinidia.deliciosa	Actinidia.macrosperma	0.0017583	NA	NA	NA
atp1	Actinidia.eriantha	Actinidia.macrosperma	NA	NA	NA	NA
atp1	Actinidia.latifolia	Actinidia.macrosperma	NA	NA	NA	NA
atp1	Actinidia.valvata	Actinidia.macrosperma	0.312976	4.07786	0.07675	1.5587e-68
atp1	Actinidia.valvata	Actinidia.macrosperma	NA	NA	NA	NA
atp1	Ajuga.reptans	Actinidia.macrosperma	0.0530181	0.301082	0.176092	1.00071e-23
atp1	Arabidopsis.thaliana	Actinidia.macrosperma	0.0414118	0.119686	0.346005	1.67769e-06
atp1	Camellia.sinensis	Actinidia.macrosperma	0.00856276	0.0408275	0.20973	0.000189078
atp1	Capsicum.annuum	Actinidia.macrosperma	0.0183434	0.111196	0.164964	2.20645e-11
atp1	Capsicum.annuum	Actinidia.macrosperma	0.586615	0.836047	0.701653	0.00288513
atp1	Capsicum.annuum	Actinidia.macrosperma	0.192182	3.81072	0.0504321	3.40316e-54
atp1	Custilleju.puramensis	Actinidia.macrosperma	0.0402103	0.202655	0.198418	3.28913e-16
atp1	Daucus.carota	Actinidia.macrosperma	0.0447985	0.127099	0.352469	1.94729e-06
atp1	Diplostephium.hartwegii	Actinidia.macrosperma	0.0221851	0.105043	0.211199	2.21242e-09
atp1	Helianthus.annuus	Actinidia.macrosperma	0.0205121	0.10309	0.198972	1.01551e-09
atp1	Hesperelaea.palmeri	Actinidia.macrosperma	0.0230765	0.107831	0.214006	1.68033e-09
atp1	Ipomoea.nil	Actinidia.macrosperma	0.0304136	0.107296	0.283457	1.71265e-07
atp1	Nelumbo.nucifera	Actinidia.macrosperma	0.0172823	0.068826	0.251101	3.73727e-06
atp1	Nicotiana.tabacum	Actinidia.macrosperma	0.0183451	0.111168	0.165022	2.2282e-11
atp1	Nicotianu.attenuala	Actinidia.macrosperma	0.0183466	0.11114	0.165076	2.24636e-11
atp1	Platycodon.grandiflorus	Actinidia.macrosperma	0.032559	0.224412	0.145086	1.386e-22
atp1	Rhazya.stricta	Actinidia.macrosperma	0.0219233	0.0982058	0.223238	2.11513e-08
atp1	Salvia.miltiorrhiza	Actinidia.macrosperma	0.0325456	0.18737	0.173697	8.54106e-17
atp1	Saurauia.tristyla	Actinidia.macrosperma	0.00461553	0.016109	0.286519	0.0304341
atp1	Solanum.lycopersicum	Actinidia.macrosperma	0.0191616	0.118948	0.161093	3.8802e-12
atp1	Solanum.pennellii	Actinidia.macrosperma	0.0191616	0.118948	0.161093	3.8802e-12
atp1	Vaccinium.macrocarpon	Actinidia.macrosperma	0.0178623	0.146694	0.121765	1.92755e-17
atp1	Vitis.vinifera	Actinidia.macrosperma	0.0175288	0.0750043	0.233704	1.17756e-06
atp4	Actinidia.arguta	Actinidia.macrosperma	0.00234051	NA	NA	NA
atp4	Actinidia.chinensis	Actinidia.macrosperma	NA	NA	NA	NA
atp4	Actinidia.deliciosa	Actinidia.macrosperma	NA	NA	NA	NA
atp4	Actinidia.eriantha	Actinidia.macrosperma	NA	0.00680561	0	NA
atp4	Actinidia.latifolia	Actinidia.macrosperma	NA	NA	NA	NA
atp4	Actinidia.valvata	Actinidia.macrosperma	NA	NA	NA	NA
atp4	Ajuga.reptans	Actinidia.macrosperma	0.179513	0.348984	0.514388	0.00217
atp4	Arabidopsis.thaliana	Actinidia.macrosperma	0.0885507	0.0465553	1.90205	0.148547
atp4	Camellia.sinensis	Actinidia.macrosperma	0.00234113	NA	NA	NA
atp4	Capsicum.annuum	Actinidia.macrosperma	0.0844539	0.031086	2.71678	0.0234107
atp4	Custilleju.puramensis	Actinidia.macrosperma	0.030467	0.0234945	1.29677	0.784028
atp4	Daucus.carota	Actinidia.macrosperma	0.0120299	NA	NA	NA
atp4	Diplostephium.hartwegii	Actinidia.macrosperma	0.0202325	0.0170347	1.18773	0.952555
atp4	Helianthus.annuus	Actinidia.macrosperma	0.022476	0.0172953	1.29954	0.960881
atp4	Hesperelaea.palmeri	Actinidia.macrosperma	0.0244884	0.00741405	3.30297	0.28525
atp4	Ipomoea.nil	Actinidia.macrosperma	0.0735157	0.0414061	1.77548	0.239442
atp4	Nelumbo.nucifera	Actinidia.macrosperma	0.0284891	0.0111649	2.55166	0.356392
atp4	Nicotiana.tabacum	Actinidia.macrosperma	0.0785916	0.0318282	2.46924	0.0321418
atp4	Nicotianu.attenuala	Actinidia.macrosperma	0.0808884	0.039299	2.05828	0.131207
atp4	Platycodon.grandiflorus	Actinidia.macrosperma	0.106473	0.107689	0.98871	0.872004
atp4	Rhazya.stricta	Actinidia.macrosperma	0.0322842	0.0378942	0.851956	0.790925
atp4	Salvia.miltiorrhiza	Actinidia.macrosperma	0.0362191	0.027396	1.32206	0.792396
atp4	Saurauia.tristyla	Actinidia.macrosperma	0.00468743	NA	NA	NA
atp4	Solanum.lycopersicum	Actinidia.macrosperma	0.0812222	0.0317578	2.55755	0.0354238
atp4	Solanum.pennellii	Actinidia.macrosperma	0.0812222	0.0317578	2.55755	0.0354238
atp4	Vaccinium.macrocarpon	Actinidia.macrosperma	0.0146223	0.0253313	0.577241	0.440842
atp4	Vitis.vinifera	Actinidia.macrosperma	0.0165607	0.00679497	2.43721	0.595021
atp8	Actinidia.arguta	Actinidia.macrosperma	0.0027437	NA	NA	NA
atp8	Actinidia.chinensis	Actinidia.macrosperma	0.0027437	NA	NA	NA
atp8	Actinidia.deliciosa	Actinidia.macrosperma	0.0027437	NA	NA	NA
atp8	Actinidia.eriantha	Actinidia.macrosperma	0.0027437	NA	NA	NA
atp8	Actinidia.latifolia	Actinidia.macrosperma	0.0027437	NA	NA	NA
atp8	Actinidia.valvata	Actinidia.macrosperma	NA	NA	NA	NA
atp8	Ajuga.reptans	Actinidia.macrosperma	0.212193	0.381513	0.556188	0.0168583
atp8	Arabidopsis.thaliana	Actinidia.macrosperma	0.119204	0.154254	0.772776	0.378824
atp8	Camellia.sinensis	Actinidia.macrosperma	0.0242653	0.0481477	0.503976	0.185664
atp8	Capsicum.annuum	Actinidia.macrosperma	0.0448679	0.107564	0.417127	0.0438523
atp8	Custilleju.puramensis	Actinidia.macrosperma	0.0358446	0.0702008	0.510602	0.163904
atp8	Daucus.carota	Actinidia.macrosperma	0.0555248	0.0606616	0.915321	0.807815
atp8	Daucus.carota	Actinidia.macrosperma	0.0555248	0.0606616	0.915321	0.807815
atp8	Diplostephium.hartwegii	Actinidia.macrosperma	0.0449626	0.111953	0.401619	0.0306334
atp8	Helianthus.annuus	Actinidia.macrosperma	0.0422151	0.112172	0.376342	0.023259
atp8	Hesperelaea.palmeri	Actinidia.macrosperma	0.0397949	0.0733836	0.542285	0.200122
atp8	Ipomoea.nil	Actinidia.macrosperma	0.0668121	0.145759	0.458374	0.0421635
atp8	Nelumbo.nucifera	Actinidia.macrosperma	0.0302867	0.037256	0.812935	0.760284
atp8	Nicotiana.tabacum	Actinidia.macrosperma	0.0470357	0.10197	0.461271	0.0381467
atp8	Nicotianu.attenuala	Actinidia.macrosperma	0.0475209	0.0978657	0.485573	0.0848568
atp8	Platycodon.grandiflorus	Actinidia.macrosperma	0.130498	0.108171	1.2064	0.733208
atp8	Rhazya.stricta	Actinidia.macrosperma	0.0349386	0.0630526	0.554118	0.263412
atp8	Salvia.miltiorrhiza	Actinidia.macrosperma	0.0426146	0.0936313	0.455131	0.0876313
atp8	Saurauia.tristyla	Actinidia.macrosperma	NA	0.0272631	0	NA
atp8	Solanum.lycopersicum	Actinidia.macrosperma	0.0419849	0.10746	0.390703	0.0386986
atp8	Solanum.pennellii	Actinidia.macrosperma	0.0419849	0.10746	0.390703	0.0386986
atp8	Vaccinium.macrocarpon	Actinidia.macrosperma	0.0259574	0.0415037	0.625425	0.357533
atp8	Vitis.vinifera	Actinidia.macrosperma	0.0283424	0.0455114	0.622754	0.322149
ccmB	Actinidia.arguta	Actinidia.macrosperma	NA	NA	NA	NA
ccmB	Actinidia.chinensis	Actinidia.macrosperma	0.00219241	NA	NA	NA
ccmB	Actinidia.deliciosa	Actinidia.macrosperma	0.00219241	NA	NA	NA
ccmB	Actinidia.eriantha	Actinidia.macrosperma	NA	NA	NA	NA
ccmB	Actinidia.latifolia	Actinidia.macrosperma	NA	NA	NA	NA
ccmB	Actinidia.valvata	Actinidia.macrosperma	NA	NA	NA	NA
ccmB	Ajuga.reptans	Actinidia.macrosperma	0.0732204	0.0333073	2.19833	0.0823872
ccmB	Arabidopsis.thaliana	Actinidia.macrosperma	0.0549127	0.0330578	1.66111	0.288589
ccmB	Camellia.sinensis	Actinidia.macrosperma	0.0269873	0.0102039	2.64481	0.312968
ccmB	Capsicum.annuum	Actinidia.macrosperma	0.0293264	0.024187	1.21248	0.7689
ccmB	Custilleju.puramensis	Actinidia.macrosperma	0.0438822	0.0289211	1.51731	0.477014
ccmB	Daucus.carota	Actinidia.macrosperma	0.0501894	0.037186	1.34969	0.504319
ccmB	Daucus.carota	Actinidia.macrosperma	0.0501894	0.037186	1.34969	0.504319
ccmB	Daucus.carota	Actinidia.macrosperma	0.0501894	0.037186	1.34969	0.504319
ccmB	Diplostephium.hartwegii	Actinidia.macrosperma	0.0442053	0.00836419	5.28507	0.0360964
ccmB	Helianthus.annuus	Actinidia.macrosperma	0.0438899	0.0157189	2.79218	0.131647
ccmB	Hesperelaea.palmeri	Actinidia.macrosperma	0.0384446	0.0238894	1.60927	0.436035
ccmB	Ipomoea.nil	Actinidia.macrosperma	0.0390312	0.0285843	1.36548	0.796472
ccmB	Nelumbo.nucifera	Actinidia.macrosperma	0.0465988	0.021966	2.12141	0.155389
ccmB	Nicotiana.tabacum	Actinidia.macrosperma	0.0313997	0.0175476	1.7894	0.377522
ccmB	Nicotianu.attenuala	Actinidia.macrosperma	0.0318924	0.0166994	1.90979	0.385892
ccmB	Platycodon.grandiflorus	Actinidia.macrosperma	0.0730593	0.0879208	0.830968	0.589604
ccmB	Rhazya.stricta	Actinidia.macrosperma	0.0403842	0.0190012	2.12535	0.204295
ccmB	Salvia.miltiorrhiza	Actinidia.macrosperma	0.0404228	0.0386415	1.0461	0.999018
ccmB	Saurauia.tristyla	Actinidia.macrosperma	NA	NA	NA	NA
ccmB	Solanum.lycopersicum	Actinidia.macrosperma	0.0293264	0.024187	1.21248	0.7689
ccmB	Solanum.pennellii	Actinidia.macrosperma	0.0293264	0.024187	1.21248	0.7689
ccmB	Vaccinium.macrocarpon	Actinidia.macrosperma	0.0341568	0.0165566	2.06303	0.262104
ccmB	Vitis.vinifera	Actinidia.macrosperma	0.110833	0.0434214	2.55251	0.013236
ccmC	Actinidia.arguta	Actinidia.macrosperma	NA	NA	NA	NA
ccmC	Actinidia.chinensis	Actinidia.macrosperma	NA	NA	NA	NA
ccmC	Actinidia.deliciosa	Actinidia.macrosperma	NA	NA	NA	NA
ccmC	Actinidia.eriantha	Actinidia.macrosperma	NA	NA	NA	NA
ccmC	Actinidia.latifolia	Actinidia.macrosperma	NA	NA	NA	NA
ccmC	Actinidia.valvata	Actinidia.macrosperma	NA	NA	NA	NA
ccmC	Ajuga.reptans	Actinidia.macrosperma	0.0979718	0.228517	0.428728	0.000361207
ccmC	Arabidopsis.thaliana	Actinidia.macrosperma	0.0489725	0.0681169	0.718948	0.349635
ccmC	Camellia.sinensis	Actinidia.macrosperma	0.0125982	0.0214985	0.586004	0.442081
ccmC	Capsicum.annuum	Actinidia.macrosperma	0.0307383	0.0234887	1.30864	0.806954
ccmC	Custilleju.puramensis	Actinidia.macrosperma	0.0502442	0.062766	0.8005	0.557952
ccmC	Daucus.carota	Actinidia.macrosperma	0.0228215	0.0236664	0.964297	0.786671
ccmC	Diplostephium.hartwegii	Actinidia.macrosperma	0.0322667	0.044065	0.732252	0.505475
ccmC	Helianthus.annuus	Actinidia.macrosperma	0.0344426	0.0504048	0.68332	0.388875
ccmC	Hesperelaea.palmeri	Actinidia.macrosperma	0.0647358	0.078445	0.825238	0.508705
ccmC	Ipomoea.nil	Actinidia.macrosperma	0.0333832	0.0474045	0.704221	0.381879
ccmC	Nelumbo.nucifera	Actinidia.macrosperma	0.0397783	0.0771041	0.515904	0.0536714
ccmC	Nicotiana.tabacum	Actinidia.macrosperma	0.0307383	0.0234887	1.30864	0.806954
ccmC	Nicotianu.attenuala	Actinidia.macrosperma	0.0307383	0.0234887	1.30864	0.806954
ccmC	Platycodon.grandiflorus	Actinidia.macrosperma	0.0477724	0.0905601	0.527522	0.064807
ccmC	Rhazya.stricta	Actinidia.macrosperma	0.0327911	0.0476659	0.687936	0.38834
ccmC	Salvia.miltiorrhiza	Actinidia.macrosperma	0.0324654	0.0436228	0.744231	0.489169
ccmC	Saurauia.tristyla	Actinidia.macrosperma	0.00362536	NA	NA	NA
ccmC	Solanum.lycopersicum	Actinidia.macrosperma	0.0634778	0.0819134	0.774939	0.414058
ccmC	Solanum.pennellii	Actinidia.macrosperma	0.0634778	0.0819134	0.774939	0.414058
ccmC	Vaccinium.macrocarpon	Actinidia.macrosperma	0.257118	0.286555	0.897275	0.652106
ccmC	Vitis.vinifera	Actinidia.macrosperma	0.0352853	0.0415511	0.849203	0.662475
ccmFn	Actinidia.arguta	Actinidia.macrosperma	NA	NA	NA	NA
ccmFn	Actinidia.chinensis	Actinidia.macrosperma	0.000777634	NA	NA	NA
ccmFN	Actinidia.deliciosa	Actinidia.macrosperma	0.000777634	NA	NA	NA
ccmFn	Actinidia.eriantha	Actinidia.macrosperma	NA	NA	NA	NA
ccmFN	Actinidia.latifolia	Actinidia.macrosperma	NA	0.0022126	0	NA
ccmFN	Actinidia.valvata	Actinidia.macrosperma	NA	NA	NA	NA
ccmFN	Ajuga.reptans	Actinidia.macrosperma	0.0505551	0.0692404	0.730139	0.144962
ccmFN	Arabidopsis.thaliana	Actinidia.macrosperma	0.0455897	0.0336933	1.35308	0.648957
ccmFN	Arabidopsis.thaliana	Actinidia.macrosperma	0.0765565	0.0990249	0.773104	0.26252
ccmFN	Camellia.sinensis	Actinidia.macrosperma	0.0227302	0.0187211	1.21415	0.704652
ccmFN	Capsicum.annuum	Actinidia.macrosperma	0.0508016	0.0687145	0.739315	0.183298
ccmFN	Custilleju.puramensis	Actinidia.macrosperma	0.0437422	0.0569127	0.768583	0.293118
ccmFN	Daucus.carota	Actinidia.macrosperma	0.0356905	0.0373231	0.956257	0.770113
ccmFN	Diplostephium.hartwegii	Actinidia.macrosperma	0.0500906	0.054721	0.915382	0.704166
ccmFN	Helianthus.annuus	Actinidia.macrosperma	0.0475394	0.0571846	0.831332	0.44257
ccmFN	Hesperelaea.palmeri	Actinidia.macrosperma	0.037253	0.0404322	0.92137	0.775413
ccmFN	Ipomoea.nil	Actinidia.macrosperma	0.0530039	0.0605549	0.875302	0.546594
ccmFN	Nelumbo.nucifera	Actinidia.macrosperma	0.040638	0.0373167	1.089	0.777647
ccmFN	Nelumbo.nucifera	Actinidia.macrosperma	0.040638	0.0373167	1.089	0.777647
ccmFN	Nicotiana.tabacum	Actinidia.macrosperma	0.0361426	0.046048	0.784888	0.392408
ccmFN	Nicotianu.attenuala	Actinidia.macrosperma	0.0361264	0.0437899	0.824995	0.471647
ccmFN	Platycodon.grandiflorus	Actinidia.macrosperma	0.0819932	0.125532	0.653165	0.0192374
ccmFN	Rhazya.stricta	Actinidia.macrosperma	0.0391473	0.0417168	0.938404	0.777703
ccmFN	Salvia.miltiorrhiza	Actinidia.macrosperma	0.0472868	0.0634246	0.74556	0.208453
ccmFN	Saurauia.tristyla	Actinidia.macrosperma	0.00546117	0.00442502	1.23415	0.934459
ccmFN	Solanum.lycopersicum	Actinidia.macrosperma	0.0516907	0.0685885	0.753635	0.227463
ccmFN	Solanum.pennellii	Actinidia.macrosperma	0.0516907	0.0685885	0.753635	0.227463
ccmFN	Vaccinium.macrocarpon	Actinidia.macrosperma	0.0328188	0.0334176	0.982081	0.878724
ccmFN	Vitis.vinifera	Actinidia.macrosperma	0.0486294	0.0387107	1.25623	0.421226
cox3	Actinidia.arguta	Actinidia.macrosperma	NA	0.00512569	0	NA
cox3	Actinidia.chinensis	Actinidia.macrosperma	0.00167059	0.00513158	0.32555	0.371541
cox3	Actinidia.deliciosa	Actinidia.macrosperma	0.00167059	0.00513158	0.32555	0.371541
cox3	Actinidia.eriantha	Actinidia.macrosperma	NA	0.00512569	0	NA
cox3	Actinidia.latifolia	Actinidia.macrosperma	NA	0.00512569	0	NA
cox3	Actinidia.valvata	Actinidia.macrosperma	NA	NA	NA	NA
cox3	Ajuga.reptans	Actinidia.macrosperma	0.0335038	0.285735	0.117255	1.63395e-16
cox3	Arabidopsis.thaliana	Actinidia.macrosperma	0.0314607	0.0758461	0.414797	0.0146882
cox3	Camellia.sinensis	Actinidia.macrosperma	0.00646302	0.0354842	0.182138	0.00950287
cox3	Capsicum.annuum	Actinidia.macrosperma	0.0186696	0.0523157	0.356865	0.0188922
cox3	Custilleju.puramensis	Actinidia.macrosperma	0.0169005	0.047437	0.356272	0.0248851
cox3	Daucus.carota	Actinidia.macrosperma	0.0210526	0.0784661	0.268302	0.00061643
cox3	Daucus.carota	Actinidia.macrosperma	0.0210526	0.0784661	0.268302	0.00061643
cox3	Daucus.carota	Actinidia.macrosperma	0.0210526	0.0784661	0.268302	0.00061643
cox3	Diplostephium.hartwegii	Actinidia.macrosperma	0.018507	0.0651762	0.283953	0.00314675
cox3	Helianthus.annuus	Actinidia.macrosperma	0.0203697	0.0691243	0.294682	0.00273842
cox3	Hesperelaea.palmeri	Actinidia.macrosperma	0.0152199	0.0525404	0.289679	0.00771405
cox3	Ipomoea.nil	Actinidia.macrosperma	0.0150663	0.0775193	0.194355	0.000146973
cox3	Nelumbo.nucifera	Actinidia.macrosperma	0.0226058	0.0392394	0.5761	0.215644
cox3	Nicotiana.tabacum	Actinidia.macrosperma	0.0201419	0.0487101	0.413506	0.0621845
cox3	Nicotianu.attenuala	Actinidia.macrosperma	0.020136	0.0431553	0.466593	0.105953
cox3	Platycodon.grandiflorus	Actinidia.macrosperma	0.0358222	0.148725	0.240863	2.67468e-06
cox3	Rhazya.stricta	Actinidia.macrosperma	0.0221467	0.0686539	0.322584	0.00455852
cox3	Salvia.miltiorrhiza	Actinidia.macrosperma	0.0152119	0.0417893	0.364013	0.0108531
cox3	Saurauia.tristyla	Actinidia.macrosperma	0.00167059	0.00513158	0.32555	0.371541
cox3	Solanum.lycopersicum	Actinidia.macrosperma	0.0185571	0.0422868	0.438839	0.0958629
cox3	Solanum.pennellii	Actinidia.macrosperma	0.0185571	0.0422868	0.438839	0.0958629
cox3	Vaccinium.macrocarpon	Actinidia.macrosperma	0.0242986	0.0195066	1.24566	0.788816
cox3	Vitis.vinifera	Actinidia.macrosperma	0.0335442	0.0482991	0.694511	0.393883
matR	Actinidia.arguta	Actinidia.macrosperma	0.000686114	NA	NA	NA
matR	Actinidia.chinensis	Actinidia.macrosperma	NA	0.00394487	0	NA
matR	Actinidia.deliciosa	Actinidia.macrosperma	NA	0.00198469	0	NA
matR	Actinidia.eriantha	Actinidia.macrosperma	NA	NA	NA	NA
matR	Actinidia.latifolia	Actinidia.macrosperma	NA	NA	NA	NA
matR	Actinidia.valvata	Actinidia.macrosperma	NA	NA	NA	NA
matR	Ajuga.reptans	Actinidia.macrosperma	0.0425489	0.0514877	0.82639	0.444162
matR	Arabidopsis.thaliana	Actinidia.macrosperma	0.047147	0.086449	0.545374	0.00330615
matR	Camellia.sinensis	Actinidia.macrosperma	0.0179624	0.0325861	0.551231	0.0580006
matR	Capsicum.annuum	Actinidia.macrosperma	0.0494292	0.0649804	0.760679	0.193967
matR	Custilleju.puramensis	Actinidia.macrosperma	0.036347	0.0575101	0.632012	0.0611259
matR	Daucus.carota	Actinidia.macrosperma	0.034954	0.0536617	0.651377	0.0828557
matR	Diplostephium.hartwegii	Actinidia.macrosperma	0.0354064	0.0439623	0.805381	0.409877
matR	Helianthus.annuus	Actinidia.macrosperma	0.0361791	0.0522227	0.692784	0.143486
matR	Hesperelaea.palmeri	Actinidia.macrosperma	0.0285275	0.0404703	0.7049	0.22143
matR	Ipomoea.nil	Actinidia.macrosperma	0.0361498	0.050826	0.711246	0.173845
matR	Nelumbo.nucifera	Actinidia.macrosperma	0.0344514	0.044589	0.772643	0.333133
matR	Nicotiana.tabacum	Actinidia.macrosperma	0.0450494	0.0629672	0.715443	0.141751
matR	Nicotianu.attenuala	Actinidia.macrosperma	0.0450494	0.0629672	0.715443	0.141751
matR	Platycodon.grandiflorus	Actinidia.macrosperma	0.0711698	0.110157	0.646077	0.0151784
matR	Rhazya.stricta	Actinidia.macrosperma	0.0306229	0.0581316	0.526786	0.00855605
matR	Salvia.miltiorrhiza	Actinidia.macrosperma	0.0360542	0.0565977	0.637026	0.0598822
matR	Saurauia.tristyla	Actinidia.macrosperma	0.00274679	0.00396372	0.692983	0.483773
matR	Solanum.lycopersicum	Actinidia.macrosperma	0.053461	0.0658421	0.811958	0.304323
matR	Solanum.pennellii	Actinidia.macrosperma	0.053461	0.0658421	0.811958	0.304323
matR	Vaccinium.macrocarpon	Actinidia.macrosperma	0.0417869	0.0837923	0.498696	0.0056509
matR	Vitis.vinifera	Actinidia.macrosperma	0.0263879	0.0160499	1.64412	0.276881
nad3	Actinidia.arguta	Actinidia.macrosperma	NA	NA	NA	NA
nad3	Actinidia.chinensis	Actinidia.macrosperma	NA	NA	NA	NA
nad3	Actinidia.deliciosa	Actinidia.macrosperma	NA	NA	NA	NA
nad3	Actinidia.eriantha	Actinidia.macrosperma	NA	NA	NA	NA
nad3	Actinidia.latifolia	Actinidia.macrosperma	NA	NA	NA	NA
nad3	Actinidia.valvata	Actinidia.macrosperma	NA	NA	NA	NA
nad3	Ajuga.reptans	Actinidia.macrosperma	0.0271081	0.120337	0.225269	0.0030006
nad3	Arabidopsis.thaliana	Actinidia.macrosperma	0.045229	0.139421	0.324406	0.00493015
nad3	Camellia.sinensis	Actinidia.macrosperma	0.0141843	0.0601031	0.236	0.0503241
nad3	Capsicum.annuum	Actinidia.macrosperma	0.00775499	0.116157	0.066763	5.2154e-05
nad3	Custilleju.puramensis	Actinidia.macrosperma	0.0114312	0.109492	0.104402	0.000327268
nad3	Daucus.carota	Actinidia.macrosperma	0.0272097	0.0566325	0.480461	0.285293
nad3	Daucus.carota	Actinidia.macrosperma	0.0272097	0.0566325	0.480461	0.285293
nad3	Daucus.carota	Actinidia.macrosperma	0.0272097	0.0566325	0.480461	0.285293
nad3	Diplostephium.hartwegii	Actinidia.macrosperma	0.0147833	0.107381	0.137672	0.00118666
nad3	Helianthus.annuus	Actinidia.macrosperma	0.0188889	0.100622	0.187722	0.00383817
nad3	Hesperelaea.palmeri	Actinidia.macrosperma	0.0156052	0.115756	0.134811	0.000461825
nad3	Ipomoea.nil	Actinidia.macrosperma	0.0155841	0.0797396	0.195438	0.00971994
nad3	Nelumbo.nucifera	Actinidia.macrosperma	0.0272264	0.0944257	0.288337	0.0186428
nad3	Nicotiana.tabacum	Actinidia.macrosperma	0.0114617	0.0959894	0.119406	0.00111117
nad3	Nicotiana.tabacum	Actinidia.macrosperma	0.0114617	0.0959894	0.119406	0.00111117
nad3	Nicotianu.attenuala	Actinidia.macrosperma	0.0114617	0.0959894	0.119406	0.00111117
nad3	Platycodon.grandiflorus	Actinidia.macrosperma	0.0115022	0.120731	0.0952715	0.000117704
nad3	Rhazya.stricta	Actinidia.macrosperma	0.00741042	0.0916692	0.0808387	0.000731031
nad3	Salvia.miltiorrhiza	Actinidia.macrosperma	0.0226781	0.129645	0.174925	0.000906699
nad3	Saurauia.tristyla	Actinidia.macrosperma	0.00370529	0.0120803	0.306723	0.361343
nad3	Solanum.lycopersicum	Actinidia.macrosperma	0.00775499	0.116157	0.066763	5.2154e-05
nad3	Solanum.pennellii	Actinidia.macrosperma	0.00775499	0.116157	0.066763	5.2154e-05
nad3	Vaccinium.macrocarpon	Actinidia.macrosperma	0.0715991	0.083426	0.858235	0.664914
nad3	Vitis.vinifera	Actinidia.macrosperma	0.0147901	0.0921341	0.160528	0.0037864
nad6	Actinidia.arguta	Actinidia.macrosperma	NA	NA	NA	NA
nad6	Actinidia.chinensis	Actinidia.macrosperma	NA	NA	NA	NA
nad6	Actinidia.deliciosa	Actinidia.macrosperma	NA	NA	NA	NA
nad6	Actinidia.eriantha	Actinidia.macrosperma	NA	NA	NA	NA
nad6	Actinidia.latifolia	Actinidia.macrosperma	NA	NA	NA	NA
nad6	Actinidia.valvata	Actinidia.macrosperma	NA	NA	NA	NA
nad6	Ajuga.reptans	Actinidia.macrosperma	0.0279879	0.0611398	0.457769	0.0813328
nad6	Arabidopsis.thaliana	Actinidia.macrosperma	0.00921475	0.0464725	0.198284	0.00688515
nad6	Camellia.sinensis	Actinidia.macrosperma	0.00221088	0.00620549	0.356278	0.388591
nad6	Capsicum.annuum	Actinidia.macrosperma	0.0271136	0.0729482	0.371682	0.00994149
nad6	Custilleju.puramensis	Actinidia.macrosperma	0.0178115	0.0520185	0.342407	0.0327828
nad6	Daucus.carota	Actinidia.macrosperma	0.0183589	0.0294708	0.622953	0.519974
nad6	Diplostephium.hartwegii	Actinidia.macrosperma	0.0331501	0.0459521	0.721404	0.469212
nad6	Helianthus.annuus	Actinidia.macrosperma	0.0305702	0.0466303	0.655586	0.323877
nad6	Hesperelaea.palmeri	Actinidia.macrosperma	0.0160999	0.0232619	0.692115	0.494005
nad6	Hesperelaea.palmeri	Actinidia.macrosperma	0.0186468	0.02262	0.824348	0.738762
nad6	Ipomoea.nil	Actinidia.macrosperma	0.0212102	0.0277138	0.765331	0.761707
nad6	Nelumbo.nucifera	Actinidia.macrosperma	0.0330537	0.0457237	0.7229	0.47878
nad6	Nicotiana.tabacum	Actinidia.macrosperma	0.0294237	0.0495441	0.59389	0.215535
nad6	Nicotianu.attenuala	Actinidia.macrosperma	0.0273437	0.0482781	0.56638	0.212557
nad6	Platycodon.grandiflorus	Actinidia.macrosperma	0.0482623	0.0803364	0.600753	0.140015
nad6	Rhazya.stricta	Actinidia.macrosperma	0.011805	0.0161985	0.728773	0.650944
nad6	Salvia.miltiorrhiza	Actinidia.macrosperma	0.0156019	0.0447498	0.348647	0.0472376
nad6	Saurauia.tristyla	Actinidia.macrosperma	NA	0.0188162	0	NA
nad6	Solanum.lycopersicum	Actinidia.macrosperma	0.027326	0.0600498	0.455056	0.052111
nad6	Solanum.pennellii	Actinidia.macrosperma	0.027326	0.0600498	0.455056	0.052111
nad6	Vaccinium.macrocarpon	Actinidia.macrosperma	0.0117588	0.0502543	0.233986	0.00798322
nad6	Vitis.vinifera	Actinidia.macrosperma	0.026109	0.0164004	1.59198	0.563413
rps12	Actinidia.arguta	Actinidia.macrosperma	NA	NA	NA	NA
rps12	Actinidia.chinensis	Actinidia.macrosperma	NA	NA	NA	NA
rps12	Actinidia.deliciosa	Actinidia.macrosperma	NA	NA	NA	NA
rps12	Actinidia.eriantha	Actinidia.macrosperma	NA	NA	NA	NA
rps12	Actinidia.latifolia	Actinidia.macrosperma	NA	NA	NA	NA
rps12	Actinidia.valvata	Actinidia.macrosperma	NA	NA	NA	NA
rps12	Ajuga.reptans	Actinidia.macrosperma	0.129753	1.73812	0.0746516	3.25505e-19
rps12	Arabidopsis.thaliana	Actinidia.macrosperma	0.0355582	0.155879	0.228114	0.000973288
rps12	Camellia.sinensis	Actinidia.macrosperma	NA	0.0488606	0	NA
rps12	Capsicum.annuum	Actinidia.macrosperma	0.0172682	0.037484	0.460681	0.244675
rps12	Custilleju.puramensis	Actinidia.macrosperma	0.0340335	0.0523676	0.649895	0.321873
rps12	Daucus.carota	Actinidia.macrosperma	0.013871	0.0627845	0.22093	0.0288014
rps12	Daucus.carota	Actinidia.macrosperma	0.013871	0.0627845	0.22093	0.0288014
rps12	Daucus.carota	Actinidia.macrosperma	0.013871	0.0627845	0.22093	0.0288014
rps12	Diplostephium.hartwegii	Actinidia.macrosperma	0.0135241	0.113103	0.119574	0.000533615
rps12	Helianthus.annuus	Actinidia.macrosperma	0.0177454	0.0961099	0.184636	0.00340492
rps12	Hesperelaea.palmeri	Actinidia.macrosperma	0.0338374	0.0650378	0.520273	0.200046
rps12	Ipomoea.nil	Actinidia.macrosperma	0.0180471	0.0328167	0.549936	0.32053
rps12	Nelumbo.nucifera	Actinidia.macrosperma	0.0100258	0.0862075	0.116298	0.00246204
rps12	Nicotiana.tabacum	Actinidia.macrosperma	0.0173062	0.0245936	0.703688	0.480384
rps12	Nicotianu.attenuala	Actinidia.macrosperma	0.0173062	0.0245936	0.703688	0.480384
rps12	Platycodon.grandiflorus	Actinidia.macrosperma	0.0288319	0.105712	0.27274	0.00895966
rps12	Rhazya.stricta	Actinidia.macrosperma	0.0173167	0.0372304	0.465123	0.249797
rps12	Salvia.miltiorrhiza	Actinidia.macrosperma	0.0303022	0.0522191	0.58029	0.295963
rps12	Saurauia.tristyla	Actinidia.macrosperma	NA	0.0121564	0	NA
rps12	Solanum.lycopersicum	Actinidia.macrosperma	0.0175504	0.0381229	0.460364	0.24446
rps12	Solanum.pennellii	Actinidia.macrosperma	0.0175504	0.0381229	0.460364	0.24446
rps12	Vaccinium.macrocarpon	Actinidia.macrosperma	0.0248957	0.0589727	0.422157	0.129729
rps12	Vitis.vinifera	Actinidia.macrosperma	0.0134294	0.116568	0.115207	0.000433479

## Sheet: S9
Table S9. The RSCU values with 39 PCGs of the Actinidia
Amino acid	Codon	A.macrosperma	A.valvata	A.arguta	A.chinensis	A.deliciosa	A.eriantha	A.latifolia
Ala/A	GCU	1.36	1.37	1.4	1.4	1.38	1.34	1.39
	GCC	0.96	1.01	0.97	0.975	0.97	0.98	0.95
	GCA	1.02	0.97	0.97	0.97	1	1.01	1
	GCG	0.67	0.66	0.67	0.65	0.64	0.67	0.66
Cys/C	UGU	0.95	0.95	0.95	0.93	0.94	0.95	0.96
	UGC	1.05	1.05	1.05	1.07	1.06	1.05	1.04
Asp/D	GAU	1.18	1.18	1.2	1.185	1.17	1.19	1.18
	GAC	0.82	0.82	0.8	0.815	0.83	0.81	0.82
Glu/E	GAA	1.16	1.15	1.16	1.15	1.16	1.16	1.17
	GAG	0.84	0.85	0.84	0.85	0.84	0.84	0.83
Phe/F	UUU	1	1	1	0.99	0.99	1.01	1.01
	UUC	1	1	1	1.01	1.01	0.99	0.99
Gly/G	GGU	0.88	0.88	0.88	0.91	0.89	0.9	0.9
	GGC	0.85	0.82	0.82	0.825	0.8	0.82	0.84
	GGA	1.26	1.26	1.27	1.235	1.28	1.25	1.25
	GGG	1.01	1.03	1.03	1.03	1.02	1.04	1.01
His/H	CAU	1.15	1.18	1.17	1.165	1.17	1.15	1.15
	CAC	0.85	0.82	0.83	0.835	0.83	0.85	0.85
Ile/I	AUU	1.01	1.03	1.03	1.035	1.04	1.03	1.03
	AUC	1.04	1.02	1.03	1.02	1.01	1.01	1.02
	AUA	0.95	0.94	0.94	0.945	0.96	0.96	0.94
Lys/K	AAA	0.98	1	0.98	0.99	0.97	0.97	0.98
	AAG	1.02	1	1.02	1.01	1.03	1.03	1.02
Leu/L	UUA	0.82	0.84	0.84	0.885	0.86	0.82	0.82
	UUG	1	1.01	1.03	1.035	1.02	1	1.01
	CUU	1.47	1.47	1.43	1.44	1.45	1.46	1.45
	CUC	1.03	1.02	1.01	0.99	0.99	1.01	1.02
	CUA	0.91	0.9	0.94	0.915	0.92	0.94	0.9
	CUG	0.77	0.77	0.76	0.735	0.77	0.76	0.8
Met/M	AUG	1	1	1	1	1	1	1
Asn/N	AAU	1.09	1.09	1.09	1.095	1.12	1.08	1.09
	AAC	0.91	0.91	0.91	0.905	0.88	0.92	0.91
Pro/P	CCU	1.24	1.26	1.21	1.26	1.23	1.25	1.24
	CCC	1.02	1.03	1.04	1.04	1.03	1.02	1.03
	CCA	0.99	0.99	1	0.975	1.03	0.99	1
	CCG	0.75	0.72	0.76	0.725	0.72	0.74	0.73
Gln/Q	CAA	1.15	1.12	1.13	1.13	1.14	1.13	1.14
	CAG	0.85	0.88	0.87	0.87	0.86	0.87	0.86
Arg/R	CGU	0.61	0.62	0.59	0.605	0.6	0.6	0.6
	CGC	0.63	0.62	0.61	0.63	0.6	0.61	0.61
	CGA	0.97	0.95	0.93	0.915	0.97	0.97	0.95
	CGG	0.78	0.79	0.81	0.79	0.77	0.8	0.78
	AGA	1.66	1.68	1.66	1.685	1.7	1.68	1.7
	AGG	1.36	1.34	1.39	1.38	1.37	1.34	1.36
Ser/S	UCU	1.34	1.31	1.3	1.31	1.32	1.3	1.33
	UCC	1.08	1.09	1.08	1.1	1.07	1.08	1.07
	UCA	1.01	0.95	0.97	0.975	1	0.98	0.96
	UCG	0.76	0.76	0.77	0.735	0.75	0.73	0.74
	AGU	0.85	0.88	0.89	0.91	0.87	0.92	0.92
	AGC	0.95	1	0.98	0.965	1	0.99	0.97
Thr/T	ACU	1.3	1.27	1.27	1.32	1.3	1.27	1.29
	ACC	1.12	1.11	1.09	1.1	1.09	1.12	1.12
	ACA	0.92	0.95	0.95	0.915	0.95	0.93	0.92
	ACG	0.67	0.67	0.7	0.655	0.67	0.67	0.67
Val/V	GUU	1.24	1.21	1.22	1.19	1.2	1.18	1.2
	GUC	0.97	0.98	0.95	0.945	0.96	0.97	0.97
	GUA	0.96	0.98	0.96	1.025	0.99	0.98	1.01
	GUG	0.83	0.82	0.87	0.835	0.86	0.86	0.82
Trp/W	UGG	1	1	1	1	1	1	1
Tyr/Y	UAU	1.14	1.15	1.14	1.15	1.14	1.17	1.15
	UAC	0.86	0.85	0.86	0.85	0.86	0.83	0.85
